# Supplementary material for: Cell-type-specific molecular characterization of cells from circulation and kidney in IgA nephropathy with nephrotic syndrome
Source: Front Immunol. 2023 Oct 16;14:1231937. doi: 10.3389/fimmu.2023.1231937 (PMC10613708; doi:10.3389/fimmu.2023.1231937)
Supplement: Supplementary file 2 [file Table_1.xlsx]

## Sheet: Supplementary table 1
Supplementary table 1: Demographic and biochemical characteristics of patients with IgAN
	IgAN-1	IgAN-2	IgAN-3	IgAN-4	IgAN-5	IgAN-6	IgAN-7	CTRL-1	CTRL-2	CTRL-3	Con-1	Con-2	Con-3
Age	9y11m	12y11m	8y6m	26	50	39	20	5y8m	2y1m	41	3y	2y9m	11y
Gender	F	F	M	M	F	F	F	M	F	M	M	M	M
Proteinuria (g/24h)	8.6	10.6	5.06	2.57	0.56	1.42	0.27
Scr (mg/dL)	0.73	0.68	1.29	2.59	0.94	0.7	0.76	0.54	0.22	0.94
eGFR(mL/min/1.73m2)	107.7	133.45	56.7	32.72	70.84	109.65	114.09			100.47
Serum IgA (mg/L)	1110	3310	3200	2850	6880	3050	2940
Serum C3 (mg/L)	890	840	930	955	799	711	809
HGB (g/L)	106	145	103	139	154	128	139	107	135
Serum ALB (g/L)	24.6	21.5	20.3	39.1	41.2	34.6	45.1	40.4	43.4
BUN (mmol/L)	4.9	4.84	6	9.19	7.68	3.75	4.36
Serum UA (umol/L)	361	367	230	670	376.6	301.2	369.7
BP (mmHg)	131/96	124/67	118/80	130/82	128/74	122/78	115/75	103/72	107/75
Creatine(mg/dl)	43	60	114					44
Urine-RBC(/ul)	15	820	6907					143	0		0	0
Urine-protein	3+	3+	3+					（-）	（-）		（-）	（-）
Urine-blood	1+	3+	3+
Blood urea nitrogen (mmol/L)	4.9	4.84	6
Blood uric acid (μmol/L)	276	367	230
Cholesterol (mmol/L)	14.35	7.96	5.86
Triglyceride (mmol/L)	7.26	1.16	3.05
HDL (mmol/L)	0.7	2.02	0.81
LDL (mmol/L)	9.78	5.36	3.45
Calcium (mmol/L)	1.98	1.93	2.01
Phosphorus (mmol/L)	0.68	1.49	1.59
ALT (U/L)	12	52	9
AST (U/L)	12	83	21
Serum IgG (g/L)	3.08	3.59	5.51
Serum IgM (g/L)	0.929	2.98	1.16
C3 (mg/L)	0.89	0.84	0.93
C4 (mg/L)	0.28	0.2	0.25
Oxford classification	/	M1	M1
	/	E1	E1
	/	S0	S0
	/	T0	T0
	/	C0	C1
Foot process effacenment	Diffuse	Partial fusion	Diffuse
IgA deposition	(+++)	(+++)	(+++)
IgG deposition	(+/-)	(-)	(+/-)
C3 deposition	(+)	(++)	(+++)
Scr, serum creatinine; eGFR, estimated glomerular filtration rate; HGB, hemoglobin; ALB, albumin; BUN, blood urea nitrogen; UA, uric acid; BP, blood pressure.

## Sheet: Supplementary table 2
Supplementary table 2: Summary of scRNA-seq data for renal cells and circulating immune cells for each sample.
Cell source	Disease	Description	Dataset	Raw Cell Number	RNA threshold	Count threshold	Mitochondrion threshold	Hemoglobin threshold	Filtered Cells Number	nCount_RNA	nFeature_RNA	Percent.mt	Percent.rp	Percent.hb
kidney	NS-IgAN	LGC	Original	9520	200~5000	/	<50	/	8670	9118	2798	16.2762	7.79863	0.0128287
kidney	NS-IgAN	SGC	Original	8949	200~5000	/	<50	/	4900	7350	2460	16.9934	7.53515	0.0123251
kidney	NS-IgAN	NGC	Original	10127	200~5000	/	<50	/	9265	8361	2744	8.42616	8.08938	0.0122444
kidney	IgAN	HU-IgAN	GSE171314	2307	200~5000	/	<50	/	1836	1694.5	858	21.9445	5.26496	0
kidney	IgAN	HU-IgAN	GSE171314	4880	200~5000	/	<50	/	3338	5580	1899	29.9225	6.12511	0.0164062
kidney	IgAN	HU-IgAN	GSE171314	962	200~5000	/	<50	/	452	1693	725.5	31.6846	6.02223	0
kidney	IgAN	HU-IgAN	GSE171314	5983	200~5000	/	<50	/	2184	5123.5	1623	39.3175	6.55187	0.00450787
kidney	HD	CTRL	Original	10666	200~5000	/	<50	/	10091	6982	2382	9.08479	12.3483	0.0144886
kidney	HD	CTRL	Original	6169	200~5000	/	<50	/	3408	5359.5	1694.5	33.0313	7.04003	0
kidney	HD	CTRL	GSE171314	6438	200~5000	/	<50	/	3458	4352	1540.5	31.0276	5.80396	0
									47602
PBMC	HD	Con-1	GSE206295	12284	500~3000	<15000	<20	<5	10316	5321	1676	6.55398	34.6439	0
PBMC	HD	Con-2	GSE206295	12040	500~3000	<20000	<10	<5	10274	6090.5	1768	4.93787	37.9396	0
PBMC	HD	Con-3	GSE206295	10067	500~3500	<20000	<10	<5	8851	6710	1895	5.82488	36.9061	0
PBMC	NS-IgAN	LGC	Original	9830	500~4000	<20000	<15	<5	8469	6465	2078	5.12871	22.3769	0
PBMC	NS-IgAN	SGC	Original	7650	500~4500	<25000	<15	<5	6488	8246.5	2588	5.86567	19.7082	0
PBMC	NS-IgAN	NGC	Original	10666	500~3000	<15000	<15	<5	9173	6320	1851	5.73873	35.7498	0
									53571

## Sheet: Supplementary table 3
Supplementary table 3: Summary of canonical marker genes for each cell subset of PBMCs.
Cell source	Cell type	Cell type markers	Annotation	Abbreviation	Cluster	Markers	Number	Percent	nCount_RNA	nFeature_RNA	percent.mt	percent.rp	percent.hb	Number
														Con	NGC	SGC	LGC
PBMC	CD4+T cells	CD3D、CD4	CD4+ naive T	CD4+ naive T	0	TCF7,SELL,CCR7,IL7R	7257	0.135465	6028	1602	4.70784	43.4938	0	5407	1403	265	182
			CD4+ helper T	CD4+ helper T	13	MAF,TNFRSF4,GATA3,AQP3	1442	0.0269175	6912	1980	5.32558	36.4321	0	802	373	135	132
			CD4+ memory T	CD4+ memory T	6	MAF,AQP3,PASK,CD27,IL7R	3109	0.0580351	7015	1921	4.67666	38.9141	0	1977	663	248	221
			CD4+ Treg	CD4+ Treg	14	FOXP3,CTLA4,IL2RA,RTKN2	1039	0.0193948	5539	1615	5.18303	38.1406	0	676	241	66	56
			CD4+ MT-related T	CD4+ MT-related T	18	,MT-CYB,MT-ATP6,MT-CO3	377	0.00703739	1526	745	13.6428	11.2187	0	273	23	40	41
	CD8+T cells	CD3D、CD8A、CD8B	CD8+ naive T-1	CD8+ naive T-1	1	TCF7,SELL,CCR7,IL7R	6823	0.127364	7400	1818	5.84343	44.2041	0	5333	1113	151	226
			CD8+ memory T	CD8+ memory T	12	RTKN2,TRDC,CXCR3,IL7R,LEF1	1644	0.0306882	5692	1786.5	6.61756	33.6194	0	910	696	23	15
			CD8+ effector T	CD8+ effector T	5	GZMH,GNLY,GZMB,FGFBP2,NKG7	3184	0.0594351	4676.5	1713	5.39414	23.017	0	2257	267	509	151
			CD8+ effector memory T	CD8+ effec memory T	9	TCF7,GZMK,TIGIT,CD27	2370	0.0442404	5604	1853	5.57858	29.6264	0	1244	626	238	262
			CD8+ IFN-related T	CD8+ IFN-related T	25	IFI44L,MX1,IFIT2	343	0.00640272	6871	1794	4.88825	42.4516	0	166	41	2	36
			CD8+ proliferating T	CD8+ proliferating T	28	MKI67,STMN1,TOP2A,TYMS	209	0.00390136	6871	1794	4.88825	42.4516	0	75	7	32	15
	Myeloid cells	CD68、LST1	CD14+ monocyte-1	monocyte-1	2	CD14,LYZ,VCAN,S100A8,S100A9	129	0.00240802	7939	2493	5.78423	18.0265	0	842	587	1442	2293
			CD14+ monocyte-2	monocyte-2	3	CD14,LYZ,VCAN,S100A8,S100A9	5164	0.0963954	10007	2918	5.56759	19.3654	0.00781831	442	425	1377	1790
			CD14+ IFN-related monocyte	IFN-related mon	15	CD14,LYZ,S100A9,IFI44L,IFIT2	4034	0.0753019	8720.5	2723	5.41494	17.6695	0.0073186	99	128	208	201
			CD16+ monocyte	CD16+ monocyte	21	FCGR3A,MS4A7,CDKN1C	636	0.0118721	9798	2845	5.92852	19.1366	0	180	46	54	49
			pDC	pDC	26	LILRA4,JCHAIN,IL3RA,RNASE6,	350	0.00653339	9798	2845	5.92852	19.1366	0	90	41	10	35
			cDC	cDC	27	CD1C,FLT3,FCER1A,HLA-DQA2	329	0.00614138	14168	3285.5	5.95204	30.3543	0.00653809	38	7	74	57
	B cells	MS4A1、CD79A、CD79B、CD19	naive B	naive B	4	TCL1A,IGHD,IGHM	294	0.00548804	5020	1577	6.49647	36.02	0	2127	674	242	626
			memory B	memory B	7	AIM2,IGHA1,IGHG1,IGHG3	176	0.00328536	6733	1874	5.94803	38.2898	0	1244	337	217	993
			Plasma	Plasma	24	CD38,MZB1,IGHG1,XBP1	176	0.00328536	14667.5	2608	6.79447	16.8255	0.00455625	39	5	96	100
	NK cells	NKG7、GNLY、KLRB1	CD56dim NK1	CD56dim NK1	11	FCGR3A,KLRD1,GZMA,GZMB,GZMH,	3669	0.0684885	4442	1775	6.19446	18.3272	0	1352	136	323	32
			CD56dim NK2	CD56dim NK2	8	FCGR3A,KLRD1,GZMB,CX3CR1,KLRC3	2791	0.0520991	4623	1748	6.21794	20.0135	0	1777	380	327	133
			CD56bright NK	CD56bright NK	23	XCL1,SELL,NCAM1,KLRD1,IL18R1	240	0.00448004	5586.5	1975	6.30001	27.2293	0	170	38	48	6
	γδT cells	CD3D、TRDC	gamma_delta T	gamma_delta T	10	CD3D,CD3E,TRDC,TRGC1	407	0.00759739	5869	1861	7.07365	32.1881	0	1017	617	182	183
	Megakaryocyte	PF4、PPBP	Megakaryocyte	Megakaryocyte	16	PPBP,PF4,GP1BB,NRGN	1843	0.0344029	7625.5	2519.5	5.96414	18.2403	0.00999402	211	117	57	149
			Platelet	Platelet	29	ITGA2B,ITGB3,SELP,GP9,GP1BA	2617	0.0488511	2423.5	821.5	6.16179	2.12478	0.0620059	5	41	10	68
	doublet	/	doublet NKT	doublet NKT	20	CD3D,,CD3G,CD8A,NKG7,GNLY	262	0.00489071	9487	2612	5.55383	32.9754	0	318	15	7	3
			doublet MonB	doublet MonB	19	CD14,LYZ,VCAN,MS4A1,CD79A	1999	0.037315	8586.5	2631.5	5.60367	25.728	0	6	6	12	326
			doublet MonT	doublet MonT	22	CD14,LYZ,VCAN,CD3D,CD3E	534	0.00996808	9902	2940	5.73714	23.6555	0.00570173	74	46	79	95
			doublet BT	doublet BT	17	CD19,MS4A1,CD79A,CD3D,CD3E	124	0.00231469	10061	2671	6.11221	36.257	0	290	74	14	29
							53571

## Sheet: Supplementary table 4
Supplementary table 4: Summary of canonical marker genes for each cell subset of kidney.
Cell source	Annotation	Abbreviation	Cluster	Markers	Number	Percent	nCount_RNA	nFeature_RNA	percent.mt	percent.rp	percent.hb	Number
												CTRL	HU-IgAN	NGC	SGC	LGC
kidney	Podocytes	POD	19	NPHS2, NPHS1, PLA2R	805	0.0169	4442	1892	10.2066	6.70179	0	718	50	17	2	18
	Parietal epithelial cells	PEC	21	CFH, CLIC5	612	0.0129	6658	2514	9.8478	12.2931	0.0273413	231	188	55	23	115
	Mesenchymal stromal cells	MSC	16	POSTN, ITGA8, ACTA2	1169	0.0246	5072	1891	13.8521	10.3791	0.00913492	469	228	71	169	232
	endothelial cells	EC	9,23	EMCN, PLAT, FLT1	2775	0.0583	5600	2152	10.7906	8.87103	0.0160875	1028	431	71	561	684
	Proxima tubular	PT	0,3,17	CUBN, SLC34A1, SLC13A1	8613	0.1809	6174	2299	14.5781	7.08186	0	2804	1289	2288	901	1331
	Proximal_other_tubular	PT-Other	2,13	VCAM1, TNFSF10	5286	0.111	7700	2706	13.2783	9.84618	0.0155788	1753	1222	363	876	1072
	Loop of henle	LOH	1,6,7,14,24	SLC12A1, UMOD	10635	0.2234	8177	2514	26.1853	6.94937	0.0085778	1857	1710	1784	1473	3811
	Distal Convoluted Tubule	DCT	15	SLC12A3, CRABP1	1370	0.0288	7680	2264.5	37.3719	5.98997	0.00593932	711	283	240	42	94
	Intercalated Cells Type A	IC-A	10,18	SLC26A7, SLC4A1	2914	0.0612	8021.5	2435.5	29.3245	9.08543	0.00655695	1610	545	359	83	317
	Intercalated Cells Type B	IC-B	20	SLC26A4, SLC4A9	658	0.0138	6177.5	1956.5	33.2193	8.87493	0.0081483	237	236	97	24	64
	Principal Cells	PC	8,12	AQP2, FXYD4	4317	0.0907	7444	2403	27.5362	6.51539	0.00995223	1435	1274	528	563	517
	Macrophage	Mac	5	IL1B, S100A9, S100A8	2801	0.0588	6146	1947	7.1105	11.0029	0.0388149	1498	58	1043	81	121
	Resident macrophage	R-mac	4	C1QC, C1QB	2808	0.059	7986	2442.5	8.06006	8.62448	0.0142531	1068	59	1460	44	177
	Lymphocyte	Lym	25	IGKC, JCHAIN, IGHA1	250	0.0053	5161	1849.5	4.63569	16.3048	0	163	3	73	0	11
	Dendritic cells	DC	11	FCER1A, HLA-DPB1	2011	0.0422	6182	1962	8.2911	13.9498	0.0152835	1150	206	549	30	76
	Proliferating cells	Pro	22	MKI67, TOP2A	578	0.0121	10138	3210	7.22913	9.68331	0.00930825	225	28	267	28	30
					47602

## Sheet: Supplementary table 5
Supplementary table 5: Summary of canonical marker genes for each cell subset of myeloid cell types in PBMCs.
Annotation	Abbreviation	Cluster	Markers		Number	Percent%	nCount_RNA	nFeature_RNA	percent.mt%	percent.rp%	percent.hb%	Number
												Con-1	Con-2	Con-3	NGC	SGC	LGC
CD14+ Monocyte-1	CM-1	0	CD14, LYZ	CRIP1, CCL3, FN1	2187	0.208	9170	2842	5.63007	18.0739	0.00786102	64	113	201	228	587	994
CD14+ Monocyte-2	CM-2	1	CD14, LYZ	GAPDH, S100A10	2084	0.1982	9670.5	2717.5	5.67861	20.6707	0	30	67	148	175	551	1113
CD14+ Monocyte-3	CM-3	2	CD14, LYZ	RGS2, S100A8, SLC2A3	1709	0.1625	4542	1818	6.18932	14.6833	0	9	46	144	314	566	630
CD14+ Monocyte-4	CM-4	3	CD14, LYZ	S100A12, PADI4, S100A9	1599	0.1521	9035	2711	5.6846	18.3716	0	37	74	152	121	398	817
intermediate monocyte	IM	4	CD14, LYZ	FCGR3A, VSIG4, CCL3L1	1403	0.1334	11035	3082	5.48197	19.972	0.00775855	14	57	95	172	639	429
CD14+ IFN-related monocytes	IFN-M	5	CD14, LYZ	ISG15, MX1	531	0.0505	8703	2726	5.28986	17.7271	0.00773395	20	29	35	110	169	168
CD16+ Monocytes	NCM	6	CD14low, LYZlow	FCGR3A, CDKN1C, ROHC	285	0.0271	9597	2796	6.09942	19.0081	0	26	96	62	41	22	38
Doublet MT	Dou-MT	7	CD14, LYZ	FCGR3A, CD3D, CD3E	203	0.0193	9854	2996	5.80032	22.0196	0.00614553	14	11	15	16	82	65
Conventional DCs	cDC	8	FCER1A, CD1C	ENHO, CLEC10A	179	0.017	13995	3283	5.93972	29.6782	0.00671096	8	5	27	12	73	54
Inflammatory monocytes	INF-M	9	CD14, LYZ	CCL4, IL1B, ICAM1, CXCL2	152	0.0145	10153	2892.5	5.56886	17.202	0.00854367	5	3	15	14	61	54
plasmacytoid DCs	pDC	10	LILRA4, JCHAIN	GZMB, MZB1, IL3RA	71	0.0068	10404	2943	4.6862	29.1409	0	5	12	28	7	6	13
CD8+ T cells	CD8+ T	11	CD3D, CD3E, CD8A	IL7R, CCR7	52	0.0049	5908.5	1654	5.70753	41.6124	0	5	4	4	24	3	12
Doublet MB	Dou-MB	12	CD14, LYZ	CD79A, MS4A1	33	0.0031	11110	3213	4.98413	23.6782	0.00747496	0	1	2	0	5	25
Undifiend	Und	13	SPINK2, FAM30A, HOPX		27	0.0026	9174	2694	6.34434	36.2839	0.00862813	0	7	4	0	3	13
					10515

## Sheet: Supplementary table 6
Supplementary table 6: Summary of canonical marker genes for each cell subset of CD4+T cells in PBMCs.
Annotation	Abbreviation	Cluster	Markers		Number	Percent%	nCount_RNA	nFeature_RNA	percent.mt%	percent.rp%	percent.hb%	Number
												CTRL	NGC	SGC	LGC
CD4+ central memory T	CMT	1,6,7	CD3D, CD4	MAF, PASK, AQP3	3542	27.5706	6967	1922	4.73146	38.5137	0	2265	773	271	233
CD4+ effector memory T	EMT	8		GZMA, CCL5, PRF1	500	3.89196	6468.5	1945	5.64624	33.8602	0	246	131	64	59
CD4+helper T	Helper T	9		MAF, TNFRSF4, GATA3	292	2.2729	7835.5	2078	5.01903	40.225	0	129	91	38	34
CD4+ naïve T	Naïve T	0,2,3,4		TCF7, SELL, CCR7	7271	56.5969	5993	1601	4.71262	43.3469	0	5413	1378	274	206
Treg-1	Treg1	5		FOXP3, IL2RA, CCR7	741	5.76788	5985	1629	5.18591	42.0411	0	520	184	23	14
Treg-2	Treg2	10		FOXP3, CTLA4, IL2RA, HLA-DRB1	279	2.17171	5221	1784	4.85923	26.7908	0	121	84	38	36
double negative T	DN T	11	CD4-, CD8A-, CD8B-	NCR3, CR1	128	0.996342	7111.5	1964.5	5.50172	38.9011	0	87	31	5	5
double positive T	DP T	12	CD8A, CD8B	KLRK1, KLRC4	94	0.731688	7058.5	2010	5.66435	40.6753	0	81	8	1	4
					12847							8862	2680	714	591

## Sheet: Supplementary table 7
Supplementary table 7: Summary of canonical marker genes for each cell subset of B cells in PBMCs.
Annotation	Cluster	Markers		Number	nCount_RNA	nFeature_RNA	percent.mt%	percent.rp%	percent.hb%	Number
										CTRL	NGC	SGC	LGC
naive B	0,2,5	CD19, CD79A, CD79B	TCL1A, IGHD, IGHM	3022	4977	1567	6.56973	36.0672	0	1874	597	193	358
IFN-related B	10		IFI44L, IFIT3	83	5263	1646	6.69919	33.9016	0	54	22	3	4
activated B	7		TNFRSF1B, FCRL5, ITGAX	270	6975.5	2037.5	5.99158	31.2325	0	150	29	13	78
Plasma	8		MZB1, XBP1, IRF4	234	14922	2613.5	6.77379	16.6139	0.480032	35	5	96	98
switched memory B	3,6		IGHA1, CD27, IGHG1	1432	6570.5	1806	5.36308	39.7407	0	511	158	111	652
unswitched memory B	1,4		AIM2, IGHD, IGHM	1510	6363.5	1829.5	6.3617	38.0769	0	751	188	122	449
MT-related B	9		MT-CO2, MT-ND2	99	1695	882	10.1854	17.4497	0	9	14	9	67
doublet BT	11		CD3D, CD3E, CD3G	50	11728	2797.5	6.02491	35.614	0	26	3	8	13
				6700						3410	1016	555	1719

## Sheet: Supplementary table 8
Supplementary table 8: List for the epithelial-to-mesenchymal differentiation (EMT) gene set.
ABI3BP,ACTA2,ADAM12,ANPEP,APLP1,AREG,BASP1,BDNF,BGN,BMP1,CADM1,CALD1,CALU,CAP2,CAPG,CD44,CD59,CDH11,CDH2,CDH6,COL11A1,COL12A1,COL16A1,COL1A1,COL1A2,COL3A1,COL4A1,COL4A2,COL5A1,COL5A2,COL5A3,COL6A2,COL6A3,COL7A1,COL8A2,COMP,COPA,CRLF1,CTGF,CTHRC1,CXCL1,CXCL12,CXCL6,CYR61,DAB2,DCN,DKK1,DPYSL3,DST,ECM1,ECM2,EDIL3,EFEMP2,ELN,EMP3,ENO2,FAP,FAS,FBLN1,FBLN2,FBLN5,FBN1,FBN2,FERMT2,FGF2,FLNA,FMOD,FN1,FOXC…
The 50 hallmark gene sets and the ‘HALLMARK_EPITHELIAL_MESENCHYMAL_TRANSITION’ gene list including 200 genes were downloaded from the Gene Set Enrichment Analysis (GSEA) database (http://software.broadinstitute.org/gsea/index.jsp).

## Sheet: Supplementary table 9
Supplementary table 9: Summary of canonical marker genes for each cell subset of immune cells in kidney.
Annotation	Abbreviation	Cluster		Number	nCount_RNA	nFeature_RNA	percent.mt%	percent.rp%	percent.hb%	Doublet_hi	Singlet	Doublet_Percent
Resident-tissue macrophage-1	RTM-1	0	CD14,C1QC,C1QB	1109	6166	2069	8.40538	9.9773	0.0138966	14	1095	0.012624
Classical DC-2	cDC-2	1	CD1C,FCER1A,CLEC10A	1107	6288	1992	7.90185	15.058	0.0150557	18	1089	0.0162602
Classical monocyte	CM	2	S100A8,S100A9,S100A12	971	5653	1829	7.48045	11.1846	0.0478393	12	959	0.0123584
Classical monocyte	CM	3	S100A8,S100A9,S100A12	902	6259.5	1952	7.16356	11.748	0.0402906	60	842	0.0665188
Resident-tissue macrophage-1	RTM-1	4	CD14,C1QC,C1QB	793	15204	3349	8.59448	6.56038	0.0121692	8	785	0.0100883
Classical monocyte	CM	5	S100A8,S100A9,S100A12	716	7632	2232.5	6.52734	9.4273	0.0261119	60	656	0.0837989
Non-classical monocyte	NCM	6	FCGR3A,WARS, ICAM-2	519	5619	1917	7.43322	11.0249	0.0192271	6	513	0.0115607
Doublet	Dou	7		422	8921	2875.5	7.03634	9.96227	0.0196452	261	161	0.618483
Classical DC-2	cDC-2	8	CD1C,FCER1A,CLEC10A	318	6025	1958.5	8.06406	12.4755	0.0183687	13	305	0.0408805
Resident-tissue macrophage-2	RTM-2	9	LYVE1,IGF1,CD209	311	5580	2017	7.75804	7.95496	0.0170503	3	308	0.0096463
Doublet	Dou	10		191	10405	2932	18.1681	8.81767	0.0136361	120	71	0.628272
Plasmacytoid DC	pDC	11	IL3RA,CLEC4C,GZMB	158	5028.5	1899.5	4.21362	17.0461	0	3	155	0.0189873
lymphocyte	Lym	12	CD79A,MS4A1,IGHA1	120	5780	1703	6.25981	13.4562	0.00209679	5	115	0.0416667
Classical DC-1	cDC-1	13	XCR1, CLEC9A, IDO1	103	6680	1983	7.35931	15.2657	0	4	99	0.038835
Doublet	Dou	14		70	6718	2247.5	7.54693	14.4588	0.0199748	15	55	0.214286
Doublet-Endothelial Cells ?	Dou	15	EMCN,FLT1,PLAT	60	7790	2430.5	8.90689	9.38592	0.019603	9	51	0.15

## Sheet: Supplementary table 10
Supplementary table10: List of IgAN-related genetic susceptibility genes.
Reported SNP*	Lead SNP*	Genes	NephQTL in Glomerulus	NephQTL in Tubulointerstitium	eQTL(cf) in tubule	eQTL(cf) in glomeruli
rs2240335	rs2240335	PADI4	ARHGEF10L,PADI4	MIR3972
rs17019602	rs17019602	VAV3	VAV3-AS1	SLC25A24
rs3766404		CFH	CFHR4	ASPM	CFHR1,CFHR3	CFHR1
rs6677604	rs6677604	CFHR1-CFHR3	CFHR4,CFHR5,F13B	ZBTB41	CFHR1,CFHR3	CFHR1
rs114240894	rs114240894	DQB1.DRB1
rs660895	rs660895	DQB1.DRB1	HLA-DQA2,HLA-DQB1,HLA-DRB1,HLA-DQA1,HLA-DRB5,PPT2	HLA-DQA2,HLA-DQA1,HLA-DRB1,HLA-DRB5,ATF6B,RNF5,HLA-DQB1	HLA-DQA2,XXbac-BPG254F23.7,HLA-DRB1,HLA-DQB2,HLA-DRB6	HLA-DQA2,XXbac-BPG254F23.7,HLA-DRB6,HLA-DQB1,HLA-DRB1
rs9275224		DQB1.DRB1	HLA-DQB1,HLA-DQB2,HLA-DQA2,HLA-DQA1,HLA-DRB1	HLA-DQB1,HLA-DQA1,HLA-DRB5,HLA-DQA2,HLA-DRB1	HLA-DQB1-AS1,HLA-DQB1	HLA-DQB1,HLA-DQB1-AS1,HLA-DRB1,HLA-DQA2
rs2856717		DQB1.DRB1	HLA-DQB2,HLA-DQB1,HLA-DQA2,HLA-DRB1,HLA-DPB2,HCG23,HLA-DRB5	HLA-DRB1,HLA-DRB5,HLA-DQA1,HLA-DQB1,HLA-DQA2,HLA-DRA	HLA-DQB1-AS1,HLA-DRB1,HLA-DQA2,HLA-DQB2,CYP21A1P,HLA-DRB6	HLA-DRB1,HLA-DQB1-AS1,HLA-DQB1,HLA-DQA2,HLA-DRB6,HLA-DQB2
rs1794275	rs1794275	DQB1.DRB1	HCG23,HLA-DQA1	COL11A2,HLA-DPB2,HLA-DQB1,HLA-DOA	HLA-DQB2,HLA-DQA1,HLA-DQA2	HLA-DQA1,HLA-DQB2
rs9275596	rs9275596	DQB1.DRB1	HLA-DQB2,HLA-DQB1,HLA-DQA2,HLA-DPB2,HLA-DRB1,HLA-DRB5	HLA-DRB1,HLA-DRB5,HLA-DQB1,HLA-DRA,HLA-DQA1,HLA-DQA2	HLA-DRB1,HLA-DQB1-AS1,HLA-DQB1,HLA-DQB2,HLA-DQA2,CYP21A1P,HLA-DRB6	HLA-DRB1,HLA-DQB1-AS1,HLA-DQB1,HLA-DQA2,HLA-DRB6,HLA-DQB2
rs1883414	rs1883414	DPA1.DPB2	HLA-DQB2,DAXX,COL11A2
rs3129269		DPA1.DPB2	DAXX,HLA-DQB2,PFDN6	TAP1
rs9314614	rs9314614	XKR5
rs12716641	rs12716641	DEFA		DEFA3
rs4077515	rs4077515	CARD9	GPSM1	SNAPC4		SDCCAG3
rs11150612	rs11150612	ITGAX-ITGAM		ITGAD	HSD3B7,KAT8,VKORC1	PRSS53
rs12537	rs12537	HORMAD2.MTMR3	HORMAD2	TBC1D10A		NIPSNAP1
* Genome-Wide Meta-Analysis Identifies Three Novel Susceptibility Loci and Reveals Ethnic Heterogeneity of Genetic Susceptibility for IgA Nephropathy. J Am Soc Nephrol. 2020 Dec;31(12):2949-2963. doi: 10.1681/ASN.2019080799.
NephQTL in Glomerulus: https://nephqtl.org/
NephQTL in Tubulointerstitium: https://nephqtl.org/
eQTL(cf) in tubule: https://susztaklab.com/Kidney_eQTL/
eQTL(cf) in glomeruli: https://susztaklab.com/Kidney_eQTL/
